# Supplementary material for: Graphitic Carbon Nitride-Decorated Cobalt Diselenide Composites for Highly Efficient Hydrogen Evolution Reaction
Source: Int J Mol Sci. 2025 Dec 18;26(24):12188. doi: 10.3390/ijms262412188 (PMC12733567; doi:10.3390/ijms262412188)
Supplement: Supplementary file 1 [file ijms-26-12188-s001.zip]

Archive with 1 entries (1 files):
- ijms-4006383-supplementary.pdf
